# Supplementary material for: SlPPR138-mediated RNA editing of rpoC1 is essential for chloroplast development in tomato
Source: Hortic Res. 2025 Jul 28;12(10):uhaf194. doi: 10.1093/hr/uhaf194 (PMC12541717; doi:10.1093/hr/uhaf194)
Supplement: Web_Material_uhaf193 [file web_material_uhaf193.zip]

Archive with 9 entries (9 files):
- Description of figureS and TableS.docx
- FigS1.tif
- FigS2.tif
- FigS3.tif
- FigS4.tif
- FigS5.tif
- FigS6.tif
- FigS7.tif
- TableS.xlsx
