# Supplementary material for: SlPPR138-mediated RNA editing of rpoC1 is essential for chloroplast development in tomato
Source: Hortic Res. 2025 Jul 28;12(10):uhaf194. doi: 10.1093/hr/uhaf194 (PMC12541717; doi:10.1093/hr/uhaf194)
Supplement: Web_Material_uhaf193 [file web_material_uhaf193.zip › TableS.xlsx]

## Sheet: tableS1
primer name	primer sequence
sg5700-F	GATTGCACAAGCCTTCAATGCACGT
sg5700-R	AAACACGTGCATTGAAGGCTTGTGC
OE5700-F	GCCGATATCGTCGACATGGCTCTGACATTGCAGCA
OE5700-R	GTATGGGTAGGTACCATGTCTTTCATATGGTATCGGAG
q5700-F	GGGTATGCTGAGAAGGGTTTG
q5700-R	ATCAACCCAACACCTCCAC
OTP70-sub-qc-F	GCTGTACAAGGGATCCATGGCTCTGACATTGCAGC
OTP70-sub-qc-R	TCGCCCTTGCTCACCATTCAATGTCTTTCATATGGTATCGG
qPCR-HEMA-1-F	AATCACAGTCGGAAAGAGGG
qPCR-HEMA-1-R	GTAGTGTGGCAGGATTCAGG
qPCR-HEMA-2-F	TGCTACATGGACCAATGCAG
qPCR-HEMA-2-R	TTGGCTCGTACTTTCTCTTCC
qPCR-GSA-F	GGAAGACGGGATATAATGGAGATG
qPCR-GSA-R	TTCGTATGTTCCCTGTCCTTG
qPCR-HEMB-F	AGGTGAAACTGAAGCCATCG
qPCR-HEMB-R	TCAACCCCATCTTTCTCAAGG
qPCR-HEMC-F	CTGCACTTTCACTTCAACGC
qPCR-HEMC-R	TGACAGCGACCTTAGTTTGAG
qPCR-HEMD-F	GCAACTGGCAAGGTTTTAGC
qPCR-HEMD-R	AAGTGTTCAGCCGAGTAACC
qPCR-HEME-1-F	TCCGTTATCAAGCTGACCATG
qPCR-HEME-1-R	AGGGAGATCAGGATGGGTTAG
qPCR-HEME-2-F	TGCCCACAAACACCTCTTG
qPCR-HEME-2-R	CCAATATCTGTTCCTAGTCGCC
qPCR-HEMF-F	TGCTCCATCAAAGTCCAAGTG
qPCR-HEMF-R	TCTCAAAACGTGCTCTAACCG
qPCR-HEMG1-F	GCTGGAGGGAAGTTACGAAG
qPCR-HEMG1-R	TTGTTCTGTGAAAGTGGGAATTG
qPCR-HEMG2-F	CGGGTGCTACTCTTGAACTAC
qPCR-HEMG2-R	AGGGATCTTGTGCTTTGGG
qPCR-CHLH-F	TTCAGGTGGCTCTACAAGTTG
qPCR-CHLH-R	ACTCTCCCCATTTGATTGCC
qPCR-CHLI2-F	CGTTTTGACAAGAACCCCAAG
qPCR-CHLI2-R	GCACAGACCTTAGAGATTTTAACG
qPCR-CHLM-F	AATGTTGACGGAAGAGGGATC
qPCR-CHLM-R	ACTAGCTGATACAATGGCACC
qPCR-CRD1-F	CCCAGCCTCAGTTTCTCAATG
qPCR-CRD1-R	GTGTTAAGCCCAATGCCTTC
qPCR-PROA-F	ATGGTTGCTTCTCCTGGTG
qPCR-PROA-R	CATGCCATTTCCCTGTTTCAG
qPCR-PROB-F	CTCCTTTTCCCTCCATTCCAG
qPCR-PROB-R	AGTTCTTGTTCCAGCTCCAG
qPCR-CHLD-F	CTCTCCTATATCTTGTGCCCTG
qPCR-CHLD-R	TCTTTAAGTTCGCCTCTCAGC
qPCR-CHLG-1-F	GGCAAATAGACAATCAGCACAA
qPCR-CHLG-1-R	GATGGTCCAAAAATGCAACTCT
qPCR-CAO-1-F	GAATTTCGACCACCTTGTATGG
qPCR-CAO-1-R	AGCAAAATCCAGTGACATCCTA
qPCR-CAO-2-F	GTTCCACAAAGTAAAGGCAAGT
qPCR-CAO-2-R	CTTCCACAACCTTTTCGTGTAG
qPCR-FC1-1-F	AATATTATGGTGCTGCCTGGAG
qPCR-FC1-1-R	CCCCAGAAACAGAATACTAGCA
qPCR-FC2-F	CCAAGATTGTTTCGGTTTTTGC
qPCR-FC2-R	GATTCCATCCCTTTTAATCCGC
qPCR-HO1-F	AGCTGGAATTCTACAAATGGGA
qPCR-HO1-R	GTTTTCTGCAACTTTGTTCAGC
qPCR-UPM1-F	GAAGTCTTGGATTTGGTTGGTC
qPCR-UPM1-R	GTCACCTCCTTTTAGTCTCACA
qatpA-F	AGTGAGGCTTATTTGGGTCG
qatpA-R	GAAGAGGCTCATATACGGAACG
qatpB-F	ATCTTTTAGCCCCTTATCGCC
qatpB-R	ACCCACTCCGCCAAATAC
qatpE-F	AATTGTTTGGGATTCAGAAGTGG
qatpE-R	AGAGCCATCGTTAACCATTGG
qATPF-F	CAAAGGGCAATTAATCAAGTCCG
qATPF-R	TTTCATTGTTCCCAACATGCC
qatpH-F	CTTCTATTGGACCTGGAGTTGG
qatpH-R	TACCTCGTATTTTGCCCTCTG
qATPl-F	TTGGTCAGGAGCTCTTTTACC
qATPl-R	GCGGACCTTGGAAAGTTTTAAC
qpetA-F	CAAGCGGTACTTCCTGATACTG
qpetA-R	AGCTAATTCAAACCCCTCCG
qpetB-F	GGCAGTGAAAATAGTAACAGGTG
qpetB-R	AAGCGGCAATACAAAAGTGTG
qpetD-F	AATTGGCTAAGGGTATGGGTC
qpetD-R	GATGGTTCTAAAACGGCTAAGC
qpsaA-F	AGGTGCTCATTTTGTCTGGG
qpsaA-R	GTATAATGCTCAAGGCTCTCGG
qpsaB-F	ATTTTGAGTCGTGGGTACAGG
qpsaB-R	CGATATTCACTGGGCCAAGAG
qpsaC-F	CAAATTGCTTCTGCTCCACG
qpsaC-R	ACTCGGACACTCAAGAAATCTG
qpsaJ-F	GATCTAAAAACATATCTCTCTGTGGC
qpsaJ-R	CGCATCCGGGAAAAAACG
qpsbA-F	TGGATGGTTTGGTGTTTTGATG
qpsbA-R	CCGTAAAGTAGAGACCCTGAAAC
qpsbB-F	CCTATTCCATCTTAGCGTCCG
qpsbB-R	TTGCCGAACCATACCACATAG
qpsbC-F	CTTAACCAAACCCTTCGCATG
qpsbC-R	AAGCAATGAAACCAAAGACGG
qpsbD-F	CTTTTAACCCAACTCAAGCCG
qpsbD-R	AGCACTCATCCATAAACCGG
qpsbE-F	GTTGGTTATTTGTCAGCACAGG
qpsbE-R	CAAAGGATCAAAACGGCCAG
qpsbF-F	AGTACGATGGTTGGCTGTTC
qpsbF-R	CTGCATTGCTGATATTGATCCC
qpsbH-F	GATCTGGTCCAAGACGAACTG
qpsbH-R	CATTGCGACACCCATCAAAG
qpsbK-F	CGGTATCTGTCTTAATTCGACCC
qpsbK-R	AAAGAACAGAGGTATGACTGGC
qpsbN-F	CCCTAGTCGCCATCTTTATATCTG
qpsbN-R	TTCCTCGAATGGATCTCTTAGTTG
qpsbZ-F	GATTAGCGTACCCGTTGTATTTG
qpsbZ-R	GAGAGAATTAAGGATACCCACCAG
qrbcL-F	ATCTTGCTCGGGAAGGTAATG
qrbcL-R	TCTTTCCATACCTCACAAGCAG
RpoC1-F	TGAGACTCTGCTTGGTAAACG
RpoC1-R	TCACGAGGCAATCCACATC
RpoC2-F1	ACGAACTTTTCATACCGGAGG
RpoC2-R1	AGAACATAGAAAGGCGGGATG
RpoB-F	CTTAGAGGAAGAGCCAAACAGG
RpoB-R	CAACCCCAAACCCTTCTAGAG
RpoA-F	TGTCTCCACTTATGAAAGGCC
RpoA-R	TCTTGAATGCCCGTTATGGTAG
rpoAedi-F	ATTTACAGGACAATCAACACACGGT
rpoAedi-R	CTTCTTGGCTGTTATTCAAAAGGTC
RpoC1edi-F	CGATATAAACACCAACAGCTCCGAA
RpoC1edi-R	TTACCTCTCCAACTATCTCTCCATT
RpoC2edi-F	AAGTAGAACAGGTCTTAGAAGTGCG
RpoC2edi-R	ATAAATGATTGTTCGGGTATGTCGT
RpoBedi-F1	TAAAGGAAAGAGATGCTGTGTATGA
RpoBedi-R1	CATTTTCTAAACGAACCAGAGCCAA
RpoBedi-F2-1	AGCAGGTAATGGAGATATTCTAAGC
RpoBedi-R2-1	AGTAAATGGGCTTCTAAATGTG
RpoBedi-F2-2	CCACATTTAGAAGCCCATTTACT
RpoBedi-R2-2	TCTCTCATCAAACGGTGCTATTC
18S-F	GGGCATTCGTATTTCATAGTCAGA
18S-R	GTTCTTGATTAATGAAAACATCCT
rps16-Int-F	TGAAACGATGTGGTAGAAAGCAA
rps16-Int-R	GGAAATATAAAATAGCAGGAACA
atpF-Int-F	AATCTAAGTGTAGTGCTTGGTGT
atpF-Int-R	TCGAATAGTATTCAAGATCCTCT
rpoC1-Int-F	TGGAGAGATAGTTGGAGAGGTAA
rpoC1-Int-R	CTCAGGAGGAAGAACTGGTAATA
ycf3-Int-F1	AAAGAGGCATTTACCTATTACAG
ycf3-Int-R1	ATTACTTGTGTGGATAAGCCCTA
ycf3-Int-F2	GGGCTTATCCACACAAGTAATGG
ycf3-Int-R2	TAGCCTGTTTCCAATACTCAGCG
petB-Int-F	ATGGGTCTGTTATCTTGATAGAG
petB-Int-R	TAGTAAAAAGTCATAGCAAACCC
clpP-Int-F1	TGGTGTTCCAAGAGTTGTATTCC
clpP-Int-R1	AGGTCTTTGTTCTCATCCTCCAT
clpP-Int-F2	TGTTGTATCTCAGTATGGAGGAT
clpP-Int-R2	CCATATCTTCGTGTATAACCCAC
petD-Int-F	CTACTATCGGAGTGAAACAAGGG
petD-Int-R	CATTGATGGTTCTAAAACGGCTA
rpl2-Int-F	ATACAAAACTTCTACCCCGAGCA
rpl2-Int-R	GCTTACCTAGCCAACGCTTAGAT
rpl16-Int-F	AAAAGATGTGGATAAAGGGAAGG
rpl16-Int-R	TGCCTCTATGTTGTTTACGGAAT
ndhB-Int-F	AAGATGTACGGTCTAATGAGGCT
ndhB-Int-R	GCATATCCATCATTTGAGTCTCC
ndhA-Int-F	TAGCAGATGGGACAAAACTACTT
ndhA-Int-R	ATTAGAAAAACGATAAACCCGAT

## Sheet: tableS2
	Number of normal leaf color plants	Number of yellow leaf color plants	segregation ratio	Total plant number
Actual number of plants	378	105	3.6:1	483
Theoretical number of plants	362.25	120.75	03:01:00	483
X2	2.57

## Sheet: tableS3
	Variant	Chrom	Pos	Ref	Alt	SNPindex_405-G	SNPindex_405-Y	Delta_SNPindex(405-Y-405-G)
Solyc03g025700.2	nonsynonymous	SL4.0ch03	3101674	T	C	0	0.58	0.58
	intergenic region	SL4.0ch03	21436290	T	A	0.125	0.6364	0.5114
	intergenic region	SL4.0ch03	34918517	T	A	0.0952	0.6417	0.5518
	intergenic region	SL4.0ch03	35711728	C	G	0	0.565	0.565
